# Supplementary material for: Casz1 and Znf101/Zfp961 differentially regulate apolipoproteins A1 and B, alter plasma lipoproteins, and reduce atherosclerosis
Source: JCI Insight. 2025 Jan 9;10(1):e182260. doi: 10.1172/jci.insight.182260 (PMC11721306; doi:10.1172/jci.insight.182260)
Supplement: Supporting data values [file jciinsight-10-182260-s140.xlsx]

## Sheet: Fig 1(A)
miR-541-3p(nM)	Media_ApoB (% of Ctrl)				AntimiR-541-3p(nM)	Media_ApoB (% of Ctrl)					miR-541-3p(nM)	Cellular_ApoB (% of Ctrl)				AntimiR-541-3p(nM)	Cellular_ApoB (% of Ctrl)
0	96.3812	102.754	100.865		0	95.1508	100.065	104.784			0	103.41	104.165	92.4246		0	95.1861	109.2	95.6138
5	75.0908	82.6072	78.6612		5	102.067	100.188	102.067			10	71.7964	69.1152	69.3125		10	124.134	127.148	175.141
10	75.649	68.1083	74.4257		10	104.171	120.322	123.403			20	59.2755	50.3694	47.8989		20	153.083	142.99	153.469
20	71.2825	61.5725	71.0335		20	137.946	133.765	140.349

## Sheet: Fig 1(B) 
miR-541-3p(nM)	Media_ApoA1 (% of Ctrl)				AntimiR-541-3p(nM)	Media_ApoA1 (% of Ctrl)					miR-541-3p(nM)	Cellular_ApoA1 (% of Ctrl)				AntimiR-541-3p(nM)	Cellular_ApoA1 (% of Ctrl)
0	85.8579	95.3699	118.772		0	90.1757	98.1747	111.65			0	93.703	102.152	104.145		0	90.6816	108.974	100.344
10	177.4	148.059	152.481		10	41.1653	43.0443	54.4953			10	141.325	155.991	158.694		10	77.6971	56.8749	56.8837
20	187.123	154.577	188.702		20	34.637	29.7974	30.3372			20	187.125	182.692	171.599		20	43.673	44.3963	43.4639

## Sheet: Fig 1(c)
Media ApoB_ Human prim. Hepatocytes						Media ApoA1_ Human prim. Hepatocytes
Ctrl	50.028	38.2693	34.0434			51.6816	61.0594	25.8677
miR-541-3p (20nM)	22.8454	24.1863	18.0915			37.6095	62.609	30.555
AntiiR-541-3p (20nM)	67.2047	93.9948	86.105			43.6864	61.4727	32.3856

## Sheet: Fig 2(A)
miR-541-3p(nM)	ApoB mRNA (% of Ctrl)				AntimiR-541-3p(nM)	ApoB mRNA (% of Ctrl)
0	111.683	120.228	88.411	79.6784	0	143.686	109.123	74.6455	72.5449
10	71.4456	73.5117	72.004	62.6936	10	144.455	120.289	164.173	150.031
20	49.6797	59.5323	50.6459	60.8361	20	159.047	154.24	152.942	186.538

## Sheet: Fig 2(B) 
miR-541-3p(nM)	ZNF101 mRNA				AntimiR-541-3p(nM)	Znf101 mRNA
0	0.95699	0.929542	1.11347		0	1.13068	0.87905	0.990267
5	0.6961	0.644866	0.6976		5	1.07178	1.05733	0.969608
10	0.698028	0.665998	0.559537		10	1.76304	1.25006	1.68457
20	0.611665	0.425692	0.607725		20	1.67225	1.5753	1.6188

## Sheet: Fig 2(C) 
siR-Znf101 (nM)	ZNF101 mRNA				ApoA1 mRNA				ApoB mRNA				ApoB protein (% of Ctrl)				ApoA1Protein (% of Ctrl)
0	1.20138	0.899635	0.898984		1.06733	0.923695	1.00898		1.13323	0.760865	1.10591		98.6476	99.6033	101.749		102.525	100.528	96.9474
5	0.766	0.593	0.607		0.853729	0.865951	0.751681		0.810305	0.688818	0.779124		83.9273	85.3038	89.6124		119.973	113.152	108.352
10	0.513	0.486	0.456		0.897311	0.798619	0.66083		0.703824	0.717559	0.71655		67.4433	77.535	64.9911		106.857	120.219	112.283
20	0.337	0.409	0.454		0.898901	0.607678	0.673396		0.449445	0.500959	0.525711		54.1	59.4268	50.8016		106.485	119.579	112.396

## Sheet: Fig 2(D) 
	ZNF101 transcript levels (% of Ctrl)				ApoA1 transcript levels (% of Ctrl)				ApoB transcript levels (% of Ctrl)				ApoA1proteoin(ng/mg)				ApoB protein (ng/mg)
Ctrl	89.9359	119.304	90.7604		83.3707	105.868	110.761		94.8397	105.366	99.794		100.39	117.31	126.363		247.381	231.287	246.826
siR-ZNF101	50.5351	55.6415	65.7861		95.1532	89.7289	115.078		62.4688	64.497	54.0104		123.158	95.6215	98.9603		178.563	185.957	156.054
miR-541-3p	69.6907	54.0689	65.6377		149.935	156.243	143.893		73.6059	60.2379	69.297		145.573	149.419	151.042		176.991	192.529	155.837
Combined	63.8099	51.3572	57.6667		162.64	141.988	143.44		57.0601	44.1747	62.6132		151.79	155.988	159.735		175.843	196.611	182.57
							0

## Sheet: Fig 2 (E)
miR/AntimiR-541 (nM)	Ctrl plasmid+miR			ZNF101-3'UTR+miR			ZNF101-3'UTR+AntimiR			Mutant ZNF101-3'UTR+miR
0	100.08	97.905	102.015	102.99	99.3034	97.706	95.5756	104.841	99.5832	94.3267	113.432	92.2409	3'UTR Luciferase activity: Relative light unit (% of Ctrl)
10	109.975	113.484	114.528	56.1973	60.057	53.5624	181.13	199.846	131.532	100.471	87.1607	81.38
20	115.466	113.709	107.702	45.1617	45.9568	55.0434	125.358	139.852	129.73	95.4344	94.6506	105.025

## Sheet: Fig 2(F)
miR-541-3p (nM)	miR-541-3p Trnascript (% of ctrl)				Znf101 Trnascript (% of ctrl)
0	100.944	66.3942	132.662		89.7083	99.6318	110.66
10	76582.5	49941.2	32547		430.164	374.496	348.471
20	92407.1	75873.8	114141		669.833	612.013	503.965
AntimiR-541-3p (nM)
0	84.712	120.361	94.9272		108.391	99.9638	91.645
10	37.0244	37.3843	19.6832		80.9317	76.809	104.627
20	9.1804	7.992	4.6319		45.2334	30.3703	31.626

## Sheet: Fig 2(G)
Times (hrs)	Ctrl-miR/ZNF101			miR-541-3p/ZNF101			Ctrl-miR/ApoB			miR-541-3p/ApoB
0	82.0273	125.898	92.0747	82.0273	125.898	92.0747	82.6397	127.502	89.858	82.6397	127.502	89.858
2	74.2679	79.6365	63.3654	30.9706	34.0031	30.461	69.4993	76.8375	64.5827	67.7538	91.6799	67.1741
4	41.383	57.2427	74.1146	18.6728	18.3696	18.7347	47.174	49.6698	104.818	60.5768	49.8565	70.2441
6	41.0725	36.2165	41.2135	12.9005	9.8062	15.5998	60.9569	67.382	52.3253	66.6442	77.3564	72.0362

[truncated: 56 more sheets: Fig 2(H), Fig 2(I), Fig 3(A) , Fig 3(B) , Fig 3(C), Fig 3(D) , Fig 4(A), Fig 2(E), Fig 3(F) , Fig 3(G), Fig 3(H), Fig 3(I), Fig 4(B), Fig 4(C) , Fig 6(A), Fig 4(D) , Fig 4 (E), Fig 4 (F), Fig 4 (G), Fig 4 (H)  …]
